# Supplementary material for: A Campomelic Dysplasia A76E Mutation in Sox9 Destabilizes Protein and DNA Binding Dynamics
Source: Biomolecules. 2026 Apr 27;16(5):646. doi: 10.3390/biom16050646 (PMC13204968; doi:10.3390/biom16050646)
Supplement: Supplementary file 1 [file biomolecules-16-00646-s001.zip]

Archive with 1 entries (1 files):
- biomolecules-4229229-supplementary.pdf
